# Supplementary material for: Functional interaction between S100A1 and MDM2 may modulate p53 signaling in normal and malignant endometrial cells
Source: BMC Cancer. 2022 Feb 18;22:184. doi: 10.1186/s12885-022-09249-1 (PMC8855586; doi:10.1186/s12885-022-09249-1)
Supplement: Supplementary file 9 — Additional file 9: Table S1. Relationship between mRNA, copy number variations, and mutations in S100 family members. [file 12885_2022_9249_MOESM9_ESM.xlsx]

## Sheet: Sheet1
	Additional file 9: Table S1. Relationship between mRNA expression, copy number variations, and mutations in S100 family members
	in TCGA samples of endometrial carcinomas
				Copy number variation						Gene mutation
	Members	mRNA		Deletion	Diploid	Gain	Amplification			Wild	Mutant
		level	n	n (%)	n (%)	n (%)	n (%)	P-value	n	n (%)	n (%)	P-value
	S100A1	Low	350	2 (0.5)	227 (64.8)	113 (32.3)	8 (2.3)		350	346 (98.8)	4 (1.2)
		High	157	0	53 (33.8)	87 (55.4)	17 (10.8)	<0.0001	157	156 (99.4)	1 (0.6)	NS
	S100A2	Low	390	2 (0.5)	206 52.8)	166 (42.6)	16 (4.1)		390	387 (99.2)	3 (0.8)
		High	117	0	74 (63.2)	35 (29.9)	8 (6.8)	NS	117	117 (100)	0	NS
	S100A3	Low	460	3 (0.6)	257 (55.8)	178 (38.7)	22 (4.8)		461	454 (98.5)	6 (1.5)
		High	48	0	23 (47.9)	22 (45.8)	3 (6.3)	NS	47	47 (100)	0	NS
	S100A4	Low	372	2 (0.5)	204 (54.8)	158 (42.4)	8 (2.2)		370	363 (98.1)	7 (1.9)
		High	129	1 (0.7)	76 (58.9)	42 (32.6)	10 (7.8)	<0.0001	135	133 (98.5)	2 (1.5)	NS
	S100A5	Low	419	2 (0.05)	246 (58.7)	155 (36.9)	16 (3.8)		398	391 (98.2)	7 (1.8)
		High	89	1 (1.1)	36 (40.4)	45 (50.6)	7 (7.8)	0.008	109	109 (100	0	NS
	S100A6	Low	349	3 (0.8)	191 (54.7)	145 (41.5)	10 (2.8)		349	347 (99.4)	2 (0.6)
		High	102	0	43 (42.2)	49 (48)	10 (9.8)	0.002	158	158 (100)	0	NS
	S100A7	Low	445	2 (0.4)	261 (58.6)	162 (36.4)	20 4.5)		445	435 (97.7)	10 (2.3)
		High	62	0	20 (32.2)	38 (61.3)	4 (6.5)	0.001	62	62 (100)	0	NS
	S100A8	Low	418	1 (0.2)	246 (58.8)	155 (37.1)	16 (3.8)		418	413 (98.8)	5 (1.2)
		High	89	1 (1.1)	36 (40.4)	45 (50.6)	7 (7.9)	0.008	89	87 (97.7)	2 (2.3)	NS
	S100A9	Low	405	2 (0.5)	239 (59)	151 (37.2)	13 (3.2)		403	400 (99.3)	3 (0.7)
		High	102	0	43 (42.2)	49 (48)	10 (9.8)	0.002	102	102 (100)	0	NS
	S100A10	Low	338	1 (0.3)	188 (55.6)	131 (38.7)	18 (5.3)		338	336 (99.4)	2 (0.6)
		High	170	0	88 (51.7)	67 (39.4)	14 (8.2)	NS	169	168 (99.4)	1 (0.6)	NS
	S100A11	Low	266	1 (0.4)	161 (60.5)	96 (36.1)	8 (3)		266	263 (98.8)	3 (1.2)
		High	241	0	116 (48.1)	102 (42.3)	23 (9.5)	0.002	241	239 (99.6)	2 (0.4)	NS
	S100A12	Low	406	1 (0.2)	236 (58.1)	153 (37.7)	16 (3.9)		406	399 (98.3)	7 (1.7)
		High	101	1 (0.9)	46 (45.5)	47 (46.5)	7 (6.9)	NS	101	101 (100)	0	NS
	S100A13	Low	284	2 (0.7)	183 (64.4)	92 (32.4)	7 (2.5)		284	281 (98.9)	3 (1.1)
		High	223	0	97 (43.5)	108 (48.4)	18 (8.1)	<0.0001	223	221 (99.1)	2 (0.9)	NS
	S100A14	Low	345	2 (0.5)	201 (58.3)	132 (38.3)	10 (2.9)		345	341 (98.8)	4 (1.2)
		High	162	0	79 (48.7)	68 (41.9)	15 (9.2)	0.007	162	160 (98.7)	2 (1.3)	NS
	S100A16	Low	307	2 (0.6)	182 (59.3)	116 (37.8)	7 (2.2)		307	303 (98.7)	4 (1.3)
		High	200	0	98 (49)	84 (42)	18 (9)	0.002	200	199 (99.5)	1 (0.5)	NS
	S100B	Low	328	33 (10)	265 (80.7)	28 (8.5)	2 (0.6)		328	322 (98.2)	6 (1.8)
		High	179	20 (5.5)	141 (78.8)	17 (9.5)	1 (0.5)	NS	179	176 (98.3)	3 (1.7)	NS
	S100P	Low	421	69 (16.4)	321 (76.2)	28 (6.6)	3 (0.7)		421	419 (99.5)	2 (0.5)
		High	86	12 (13.9)	69 (80.2)	4 (4.6)	1 (1.2)	NS	86	86 (100)	0	NS
	CABP1	Low	331	45 (13.6)	254 (76.7)	30 (9.1)	2 (0.6)		331	326 (98.5)	5 (1.5)
		High	176	16 (9)	138 (78.4)	19 (10.8)	3 (1.7)	NS	176	171 (97.2)	5 (1.8)	NS
	n, number of cases; NS, not significant
