# Supplementary material for: Functional interaction between S100A1 and MDM2 may modulate p53 signaling in normal and malignant endometrial cells
Source: BMC Cancer. 2022 Feb 18;22:184. doi: 10.1186/s12885-022-09249-1 (PMC8855586; doi:10.1186/s12885-022-09249-1)
Supplement: Supplementary file 10 — Additional file 10: Table S2. Relationship between S100A1 score and several clinicopathological factors in endometrial carcinomas. [file 12885_2022_9249_MOESM10_ESM.xlsx]

## Sheet: Sheet1
		Additional file 10: Table S2. Relationship between S100A1 score and several
		clinicopathological factors in endometrial carcinoma
				S100A1 score
				High (≧4)	Low (<4)
			n	n (%)	n (%)	P-value
		Clinical stage
		I	136	63 (46.3)	73 (53.7)	0.6
		II/III/IV	40	17 (42.5)	23 (57.5)
		pT factor
		pT1	144	67 (46.5)	77 (53.5)	0.5
		pT2/3/4	32	13 (40.6)	19 (59.4)
		Myometrial invasion
		< 1/2 (upper)	77	40 (51.9)	37 (48.1)	0.1
		≧1/2 (lower)	98	40 (40.8)	58 (59.2)
		LN metastasis
		Positive	20	9 (45)	11 (55)	0.9
		Negative	156	71 (45.5)	85 (54.5)
		Lymph invasion
		Positive	135	62 (45.9)	73 (54.1)	0.8
		Negative	41	18 (43.9)	23 (56.1)
		Venous invasion
		Positive	147	63 (42.9)	84 (57.1)	0.1
		Negative	29	17 (58.6)	12 (41.4)
		LN, lymph node
